# Supplementary material for: When Teachers Mentalize: A Mixed-Methods Analysis of Teacher Responses to Disruptive Classroom Behaviour
Source: Children (Basel). 2026 Jul 9;13(7):911. doi: 10.3390/children13070911 (PMC13406815; doi:10.3390/children13070911)
Supplement: Supplementary file 1 [file children-13-00911-s001.zip]

Archive with 1 entries (1 files):
- children-4382286-supplementary.pdf
